# Supplementary material for: Naturally arising memory-phenotype CD4+ T lymphocytes contain an undifferentiated population that can generate TH1, TH17, and Treg cells
Source: Sci Adv. 2024 Dec 4;10(49):eadq6618. doi: 10.1126/sciadv.adq6618 (PMC11619248; doi:10.1126/sciadv.adq6618)
Supplement: Supplementary file 2 — Data S1 [file sciadv.adq6618_data_s1.zip]

Archive with 1 entries (1 files):
- adq6618_data_s1.xlsx
