# Supplementary material for: Naturally arising memory-phenotype CD4+ T lymphocytes contain an undifferentiated population that can generate TH1, TH17, and Treg cells
Source: Sci Adv. 2024 Dec 4;10(49):eadq6618. doi: 10.1126/sciadv.adq6618 (PMC11619248; doi:10.1126/sciadv.adq6618)
Supplement: Supplementary file 2 — Data S1 [file sciadv.adq6618_data_s1.zip › adq6618_data_s1.xlsx]

## Sheet: Sheet1
Figure 1B	Colon
		0	1	2	4	8
	Cell number (x10^6)	0.0378634	0.00192618	0.0105861	0.0062705	0.000148367
		0.0374731	0.00144804	2.05065	7.62462	5.63267
		0.011629	6.93788e-05	3.75714	0.000214584	0.942742
		0.0120658	0.00252802	0.674892	5.1674	2.34671
	Lung
		0	1	2	4	8
	Cell number (x10^6)	0.0788964	0.0280419	1.09363	3.72679	4.19046
		0.097287	0.130946	0.80601	4.92158	2.1794
		0.0133648	0.00477988	5.36059	2.34329	5.24972
		0.0163632	0.0103206	1.0946	2.45781	2.35165
	Spleen
		0	1	2	4	8
	Cell number (x10^6)	0.236002	0.0840767	1.34527	4.04273	4.19171
		0.187965	0.343106	1.4355	6.04264	1.75054
		0.0729436	0.0969694	5.10719	1.33668	4.05745
		0.0727524	0.0722142	2.74161	5.05407	3.72349
Figure 1E	Colon
		Control	MP
	Value	0	10
		0	15
		3	6
		1	11
	Lung
		Control	MP
	Value	0	18
		0	18
		0	13
		0	10
Figure 1F	wk(s)	Control_1	Control_2	Control_3	Control_4	Control_5	Control_6	MP_1	MP_2	MP_3	MP_4	MP_5
	0	1	1	1	1	1	1	1	1	1	1	1
	0.5	1.02328	1.02661	1.00965	0.979592	1.01989	1.0063	0.998796	1.00889	0.986051	0.96	1.00718
	1	1.07517	1.08986	1.02358	0.947368	1	1.02128	1.02127	1.01245	0.991342	1.0062	1.03113
	1.5	1.01843	1.01908	1.00482	0.98579	0.962658	1.00917	1.00441	0.972432	0.983646	0.989296	1.00239
	2	1.02716	1.0512	0.998928	1.00145	0.988417	1.02979	0.961878	0.941752	0.992785	0.987042	1.00479
	3	1.05868	1.05221	1.00322	1.06478	0.989816	1.01545	0.988764	0.915963	1.00241	0.950423	1.00814
	4	1.07226	1.05873	1.0209	1.06478	1.10811	1.08936	0.873194	0.940418	0.965849	0.934648	1.00718
	5	1.10815	1.05271	1.02358	1.06478	1.09653	1.11064	0.912921	0.884393	0.986051	0.855211	1.00575
	6	1.05335	1.04367	1.00268	1.05263	1.06178	1.08511	0.978331	0.924855	0.983165	0.795493	0.953065
	7	1.06596	1.02811	1.02465	1.04453	1.06564	1.11489	1.02047	0.810582	0.997114	0.661408	0.984195
	8	1.04462	1.03916	0.993569	1.02429	1.03089	1.09787	1.02207	0.83904	0.883598	0.775775	0.974138
Figure 1G	Colon
		SPF	GF
	Cell number (x10^6)	3.16757	0.114599
		2.2886	0.0303501
		2.9635	0.0323951
		2.39538	0.0901746
		1.40427	0.0135074
	Lung
		SPF	GF
	Cell number (x10^5)	0.389293	2.66245
		1.03275	6.65867
		2.12384	6.94799
		2.50257	3.26689
		0.445796	2.17232
	Spleen
		SPF	GF
	Cell number (x10^6)	0.96013	6.62463
		4.06812	3.51983
		5.22431	4.55827
		2.86779	4.13923
		2.36367	2.03255
Figure 1J	Colon
		SPF	GF
	Value	17	1
		12	1
		17	1
		19	1
		11	0
	Lung
		SPF	GF
	Value	5	7
		10	6
		9	9
		8	15
		6	13
Figure 1K	wk(s)	SPF_1	SPF_2	SPF_3	SPF_4	SPF_5	GF_1	GF_2	GF_3	GF_4	GF_5
	0.428571	1	1	1	1	1	1	1	1	1	1
	1	1.01775	0.966292	0.983051	0.965116	0.988095	1.04444	1.0354	1	1.04167	1.03333
	1.42857	1.01183	0.94382	0.983051	0.872093	1.01786	1.04	1.06195	1.00847	1.03241	1.05
	2	0.946746	0.960674	0.949153	0.883721	0.916667	1.04	1.0354	1.00847	1.05556	1.04167
	2.42857	0.899408	0.955056	0.920904	0.883721	0.886905	1.07556	1.0708	1.01271	1.05556	1.05833
	2.85714	0.905325	0.831461	0.887006	0.877907	0.869048	1.06667	1.00885	1.01695	1.07407	1.05
	3.42857	0.822485	0.803371	0.858757	0.872093	0.827381	1.04	1.05752	1.02542	1.08333	1.06667
	4	0.816568	0.792135	0.841808	0.866279	0.761905	1.04889	1.07965	1.02542	1.10648	1.1
Figure 1L		SPF	GF
	Value	0.774393	0.634354
		0.776803	0.735912
		0.779695	0.682684
Figure 1M	Colon
		SPF	GF
	Cell number (10^5)	0.078175	2.10011
		6.48604	0.579104
		0.145936	1.73431
		2.83466	5.32188
		0.230389	0.208632
		0.472209	0.20017
	Lung
		SPF	GF
	Cell number (10^5)	0.98022	0.212663
		2.74368	0.374775
		0.40345	0.574703
		0.623111	0.334873
		0.735174	0.227057
		0.778831	0.296594
	Spleen
		SPF	GF
	Cell number (10^6)	1.24641	0.508541
		1.60905	0.497388
		0.448938	0.59918
		2.19597	0.479389
		0.647953	0.467873
		0.669708	0.350644
Figure 1P	Colon
		SPF	GF
	Value	7	14
		22	8
		6	8
		9	18
		7	13
		13	11
	Lung
		SPF	GF
	Value	10	11
		23	7
		6	12
		6	14
		8	13
		15	6
Figure 2A	Colon
		IFNg+ IL17A-	IFNg- IL17A+	IFNg+ IL17A+
	Frequency	0.154	0.0161	0.0234
		0.123	0.02	0.0142
		0.173	0.0113	0.0099
		0.164	0.0129	0.0065
		0.145	0.0182	0.0166
		0.125	0.0234	0.0097
		0.0524	0.0309	0.0092
		0.228	0.023	0.0134
		0.156	0.0394	0.0259
	Lung
		IFNg+ IL17A-	IFNg- IL17A+	IFNg+ IL17A+
	Frequency	0.17	0.0318	0.0249
		0.133	0.0766	0.024
		0.0652	0.0172	0.0023
		0.102	0.0114	0.0045
		0.12	0.014	0.0049
		0.172	0.006	0.0065
		0.0636	0.0158	0.0049
		0.238	0.0112	0.0074
		0.22	0.0228	0.0131
	Spleen
		IFNg+ IL17A-	IFNg- IL17A+	IFNg+ IL17A+
	Frequency	0.553	0.0168	0.0464
		0.534	0.0328	0.0356
		0.615	0.013	0.0275
		0.599	0.0096	0.0129
		0.599	0.0234	0.0344
		0.614	0.0074	0.0178
		0.166	0.0128	0.0085
		0.632	0.024	0.0279
		0.567	0.0171	0.0132
Figure 2B	Colon
		WT + Control IgG	Ifng-/- + Control IgG	WT + aIL17A mAb	Ifng-/- + aIL-17A mAb
	Cell number (10^6)	2.72565	0.205899	0.253066	0.149984
		4.60121	0.735317	1.01253	0.191043
		0.793465	0.68853	1.95159	0.149094
		3.79336	3.39376	1.1856	0.300642
		0.220388	0.836176	1.3332
		1.75952	10.6414	0.8568
	Lung
		WT + Control IgG	Ifng-/- + Control IgG	WT + aIL17A mAb	Ifng-/- + aIL-17A mAb
	Cell number (10^6)	5.10126	0.740624	0.903519	1.82235
		2.08914	0.957503	1.02059	3.97494
		0.940061	1.70805	2.36459	4.2673
		2.09444	0.331051	1.809	4.97541
		0.124681	0.470631	3.6736
		0.39	6.88246	2.599
	Spleen
		WT + Control IgG	Ifng-/- + Control IgG	WT + aIL17A mAb	Ifng-/- + aIL-17A mAb
	Cell number (10^6)	1.65263	4.58741	0.43181	5.36869
		5.43145	2.66993	1.63733	11.8271
		2.36235	5.82934	6.5215	3.39816
		0.765024	1.29155	1.5048	0.816628
		0.394522	0.856742	1.379
		0.57556	2.40697	0.82063
Figure 2E	Colon
		WT + Control IgG	Ifng-/- + Control IgG	WT + aIL17A mAb	Ifng-/- + aIL-17A mAb
	Value	14	13	11	3
		8	10	8	5
		11	13	10	3
		9	6	12	5
		18	7	9
		6	10	11
	Lung
		WT + Control IgG	Ifng-/- + Control IgG	WT + aIL17A mAb	Ifng-/- + aIL-17A mAb
	Value	13	5	11	9
		7	10	14	10
		7	18	18	16
		17	2	10	15
		13	3	12
		5	8	11
Figure 2F		WT	Ifng-/-
	Frequency	0.0344	0.09192
		0.027	0.12824
		0.0291	0.11845
		0.0144	0.108
		0.0406	0.157
		0.0443	0.23
Figure 2G	Colon
		Control IgG	aIL12/23 mAb
	Cell number (x10^6)	6.32561	0.613758
		2.44542	1.4447
		7.53726	1.5734
		5.78742	0.672628
		1.42332	0.805954
		0.807115	1.50439
	Lung
		Control IgG	aIL12/23 mAb
	Cell number (x10^6)	0.573616	1.84585
		1.34459	2.05808
		1.07782	1.5695
		0.704889	0.354509
		0.593093	0.349073
		0.157994	0.550978
	Spleen
		Control IgG	aIL12/23 mAb
	Cell number (x10^6)	2.95925	1.00113
		7.52303	2.59813
		3.46911	3.74385
		1.6258	0.580999
		4.3084	0.780256
		0.893182	1.29437
Figure 2J	Colon
		Control IgG	aIL12/23 mAb
	Value	13	3
		9	0
		10	6
		13	3
		17	5
		10	7
	Lung
		Control IgG	aIL12/23 mAb
	Value	6	5
		7	8
		4	11
		10	7
		8	12
		11	14
Figure 2K	wk(s)	Control IgG_1	Control IgG_2	Control IgG_3	Control IgG_4	Control IgG_5	Control IgG_6	aIL12/23 mAb_1	aIL12/23 mAb_2	aIL12/23 mAb_3	aIL12/23 mAb_4	aIL12/23 mAb_5	aIL12/23 mAb_6
	0	1	1	1	1	1	1	1	1	1	1	1	1
	0.428571	1.00427	0.993317	0.997879	1.00854	0.995814	1.01705	1.05638	1.04693	1.04782	0.998774	1.01897	1.02579
	0.857143	1.03419	1.0197	1.00509	1.01242	1.00419	1.00959	1.06856	1.04332	1.05544	1.00164	1.01823	1.00436
	1.28571	1.00894	1.00915	1.01612	0.98215	0.992009	1.00853	1.03654	1.06363	1.04147	1.01758	1.00558	0.994188
	1.71429	0.99728	1.02849	0.986848	0.958091	0.989346	0.998934	1.06315	1.0519	1.03428	1.01186	1.00818	1.01816
	2.14286	0.991064	1.02849	0.986848	0.940241	0.986682	1.027	1.0848	1.06227	1.05078	1.05151	1.0026	1.01126
	2.57143	0.893939	0.99191	0.950361	0.876989	1.0137	1.02948	1.09382	1.06859	1.06263	1.07114	1.01228	1.02288
	3	0.897047	1.00739	0.914722	0.829647	0.986682	0.991829	1.10555	1.11372	1.07787	1.04783	0.995908	0.988376
	3.42857	0.885004	1.01055	0.853627	0.849049	1.00419	0.987211	1.11863	1.1083	1.08548	1.05478	1.01525	0.992372
	3.85714	0.84965	0.991558	0.843869	0.80714	1.00875	0.995382	1.09788	1.09431	1.08421	1.04865	1.0186	0.975663
	4.28571	0.893551	1.0496	0.859992	0.766783	0.980213	0.980462	1.13126	1.11823	1.09564	1.05601	0.991443	0.95968
Figure 3A	Colon
		IFNg+										IL17A+
		1	2	3	4	5	6	7	8	9	10	1	2	3	4	5	6	7	8	9	10
	Frequency	0.01121	0.0118	0.0183	0.0405	0.0632	0.1024	0.1918	0.2941	0.4206	0.607	0.06281	0.0364	0.0326	0.0662	0.0809	0.06	0.0599	0.0394	0.0381	0.0223
		0.0128	0.0072	0.0072	0.0072	0.0128	0.0225	0.0346	0.108	0.2219	0.4831	0.1444	0.0959	0.0724	0.0458	0.0462	0.0659	0.0519	0.0688	0.0677	0.049
		0.00927	0.0063	0.0034	0.0054	0.00829	0.0204	0.03656	0.0913	0.1986	0.4726	0.10697	0.1001	0.0573	0.0512	0.05439	0.0496	0.05776	0.0469	0.0725	0.0656
		0.008	0.0129	0.0187	0.0409	0.0568	0.0976	0.1693	0.2717	0.3592	0.5702	0.0577	0.0577	0.09	0.0867	0.0653	0.0478	0.0359	0.0281	0.0282	0.0316
		0.0106	0.0159	0.0339	0.0667	0.1218	0.2142	0.2833	0.334	0.4366	0.6	0.1175	0.0667	0.0587	0.0523	0.0651	0.075	0.0784	0.081	0.0756	0.0878
		0.00043	0.0091	0.0191	0.0375	0.0954	0.1569	0.2262	0.2839	0.4091	0.665	0.218	0.094	0.0685	0.0942	0.1341	0.1259	0.1005	0.0912	0.0609	0.0347
	Lung
		IFNg+										IL17A+
		1	2	3	4	5	6	7	8	9	10	1	2	3	4	5	6	7	8	9	10
	Frequency	0.0344	0.0255	0.0266	0.0404	0.0409	0.0537	0.0875	0.1113	0.1728	0.336	0.014	0.0166	0.0101	0.0101	0.0141	0.0166	0.0188	0.0241	0.0192	0.0214
		0.0278	0.0165	0.0109	0.0173	0.028	0.0397	0.05591	0.0833	0.127	0.3236	0.0213	0.0091	0.0101	0.0058	0.014	0.0182	0.01541	0.0142	0.0224	0.024
		0.0248	0.0259	0.0168	0.0261	0.0379	0.0474	0.0741	0.0906	0.165	0.3488	0.0803	0.0279	0.0276	0.0251	0.023	0.0202	0.009	0.0199	0.0277	0.0156
		0.0496	0.0545	0.075	0.0831	0.0892	0.1544	0.2257	0.269	0.3957	0.563	0.0482	0.0531	0.0495	0.064	0.0631	0.042	0.0561	0.0346	0.0387	0.056
		0.1263	0.1384	0.1783	0.1696	0.1649	0.2068	0.2293	0.2936	0.346	0.4274	0.1851	0.2979	0.3	0.2816	0.2199	0.1978	0.2016	0.1986	0.226	0.2044
		0.0029	0.0051	0.0058	0.0079	0.013	0.0421	0.1057	0.2024	0.3893	0.6245	0.0291	0.0137	0.0145	0.015	0.0181	0.0224	0.0181	0.0161	0.0151	0.0117
	Spleen
		IFNg+										IL17A+
		1	2	3	4	5	6	7	8	9	10	1	2	3	4	5	6	7	8	9	10
	Frequency	0.108	0.109	0.164	0.165	0.215	0.264	0.293	0.354	0.429	0.574	0.0082	0.0021	0.002	0.0031	0.001	0.001	0.001	0.001	0.003	0.002
		0.145	0.151	0.204	0.23579	0.27	0.3194	0.368	0.453	0.5528	0.7348	0.0136	0.0064	0.0016	0.00319	0.0016	0.0056	0.0016	0.0049	0.0016	0.0083
		0.136	0.129	0.123	0.158	0.163	0.183	0.254	0.304	0.3076	0.524	0.0146	0.0081	0.0016	0.0033	0.0048	0.0016	0.0033	0.0032	0.0016	0
		0.252	0.3561	0.3331	0.349	0.4238	0.4211	0.509	0.5798	0.6242	0.7313	0.0297	0.0485	0.0593	0.0369	0.0343	0.0275	0.0228	0.0418	0.0386	0.0393
		0.2294	0.3238	0.3413	0.3864	0.384	0.4623	0.5224	0.5698	0.6104	0.7264	0.082	0.0361	0.0219	0.0224	0.0174	0.0187	0.0221	0.0297	0.0425	0.0387
		0.306	0.406	0.4369	0.448	0.4498	0.485	0.577	0.5971	0.666	0.7818	0.037	0.014	0.0127	0.0129	0.0136	0.009	0.0179	0.0254	0.0229	0.029
Figure 3B	Colon
		WT																				Ifng-/-
		IFNg+										IL17A+										IFNg+										IL17A+
		1	2	3	4	5	6	7	8	9	10	1	2	3	4	5	6	7	8	9	10	1	2	3	4	5	6	7	8	9	10	1	2	3	4	5	6	7	8	9	10
	Frequency	0.0152	0.0527	0.0764	0.1387	0.2145	0.279	0.3572	0.4164	0.5145	0.685	0.0027	0.0098	0.0145	0.0103	0.0105	0.0104	0.0116	0.01	0.0183	0.0229	0	0	0	0	0	0	0.0014	0	0	0	0.0201	0.034	0.0639	0.0798	0.06	0.101	0.1424	0.16	0.202	0.262
		0.1209	0.1573	0.1649	0.1737	0.1791	0.1728	0.1361	0.1861	0.2941	0.4865	0.0115	0.0229	0.0336	0.0447	0.0528	0.0524	0.0243	0.0123	0.0222	0.0702	0.0072	0.0072	0	0.0148	0.0072	0	0	0.014	0.0149	0.0299	0.0144	0.036	0.0647	0.104	0.2372	0.184	0.186	0.28	0.269	0.3355
		0.0234	0.0309953	0.04528	0.0793	0.1309	0.1925	0.2379	0.2965	0.3776	0.573	0.0012	9.53e-05	0.00148	0.0061	0.0184	0.0268	0.0418	0.0605	0.0847	0.1474	0	0	0	0	0	0	0	0	0	0	0.0347	0.0745	0.15	0.202	0.22	0.24	0.263	0.296	0.373	0.502
		0.3322	0.4979	0.5054	0.4868	0.5039	0.5318	0.5454	0.5696	0.6125	0.662	0.0329	0.0585	0.0817	0.0878	0.0733	0.0698	0.0784	0.093	0.1088	0.1538	0.0021	0.00037	0.00075	0.00038	0.00055	0.00295	0.007	0.0091	0.0193	0.0544	0.0707	0.152	0.2659	0.2979	0.2737	0.2475	0.2383	0.2258	0.2493	0.336
		0.1504	0.3409	0.3693	0.3671	0.3802	0.423	0.478	0.4788	0.496	0.523	0.0172	0.0729	0.0906	0.0936	0.1018	0.1263	0.1345	0.1351	0.1501	0.1678	0.00097	0.0017	0.0019	0.0017	0.00145	0.00244	0.0043	0.0096	0.0156	0.0577	0.041	0.12	0.0837	0.11	0.1403	0.14724	0.16	0.1684	0.2114	0.3614
		0.1577	0.4351	0.4759	0.5245	0.6386	0.6835	0.6719	0.6978	0.712	0.725	0.0078	0.0563	0.0533	0.0733	0.0897	0.0883	0.095	0.0865	0.1159	0.1377	0.0016	0.00032	0.00063	0.00064	0.0013	0.004	0.0056	0.0115	0.0212	0.0575	0.0428	0.125	0.188	0.18032	0.206	0.2332	0.2612	0.2919	0.3133	0.4383
	Lung
		WT																				Ifng-/-
		IFNg+										IL17A+										IFNg+										IL17A+
		1	2	3	4	5	6	7	8	9	10	1	2	3	4	5	6	7	8	9	10	1	2	3	4	5	6	7	8	9	10	1	2	3	4	5	6	7	8	9	10
	Frequency	0.0203	0.0371	0.0554	0.08274	0.1008	0.1283	0.1809	0.2305	0.3306	0.537	0.0047	0.0025	0.0085	0.00754	0.0055	0.008	0.0125	0.0168	0.0159	0.0323	0	0.00039	0	0	0	0.00019	0	0	0	0.0046	0.128	0.153	0.162	0.165	0.161	0.161	0.174	0.196	0.244	0.3366
		0.0365	0.0436	0.0543	0.0519	0.068	0.1299	0.2201	0.2939	0.3941	0.5812	0.0115	0.0338	0.0669	0.0859	0.1003	0.0439	0.0214	0.0295	0.0502	0.1093	0	0.0027	0.0027	0	0	0	0	0	0.0027	0.0027	0.0784	0.0483	0.109	0.295	0.26	0.306	0.324	0.33	0.343	0.463
		0.014	0.02292	0.0407	0.05434	0.07906	0.1146	0.1569	0.1943	0.2693	0.4202	0.0011	0.00202	0.0013	0.00264	0.00436	0.0078	0.0121	0.0208	0.0334	0.0382	0.00067	0.00066	0	0.00136	0	0.00067	0.00065	0.00067	0.00208	0.0057	0.139	0.236	0.292	0.29568	0.296	0.32867	0.31	0.33	0.36268	0.4879
		0.3679	0.4409	0.51	0.529	0.459	0.4531	0.454	0.446	0.447	0.576	0.0689	0.0898	0.0799	0.1049	0.1309	0.1533	0.1757	0.2032	0.248	0.352	0.0002	0	0.00041	0.0002	0.0002	0.00116	0.00352	0.0058	0.0108	0.0586	0.15	0.258	0.316	0.284	0.252	0.24558	0.26862	0.2978	0.3361	0.4382
		0.3932	0.4017	0.4256	0.4709	0.5108	0.5175	0.5219	0.5261	0.54	0.594	0.0453	0.1132	0.1686	0.147	0.1483	0.1484	0.1734	0.1939	0.234	0.239	0.00063	0.00018	0.00018	0.00027	0.00018	0.00074	0.000248	0.0046	0.0115	0.0491	0.148	0.192	0.241	0.244	0.203	0.172	0.18718	0.2243	0.2784	0.3757
		0.3603	0.4348	0.469	0.477	0.488	0.478	0.505	0.524	0.562	0.599	0.1148	0.1	0.1214	0.1838	0.1968	0.2196	0.2391	0.2549	0.2882	0.35	0.00017	0	0.00017	0.00018	0.00017	0.00052	0.00203	0.0044	0.011	0.042	0.175	0.235	0.266	0.303	0.333	0.314	0.33093	0.3517	0.3926	0.4421
	Spleen
		WT																				Ifng-/-
		IFNg+										IL17A+										IFNg+										IL17A+
		1	2	3	4	5	6	7	8	9	10	1	2	3	4	5	6	7	8	9	10	1	2	3	4	5	6	7	8	9	10	1	2	3	4	5	6	7	8	9	10
	Frequency	0.211	0.274	0.3818	0.429	0.506	0.5378	0.6188	0.6844	0.7765	0.8987	0.0111	0.0054	0.0036	0.0018	0.0018	0.0054	0.0036	0.0072	0.0073	0.0117	0	0.0021	0	0	0	0	0	0	0	0.0044	0.104	0.128	0.158	0.232	0.258	0.304	0.373	0.382	0.39	0.4182
		0.1062	0.3075	0.2651	0.3	0.3481	0.3652	0.4913	0.5415	0.6877	0.859	0.0188	0.0228	0.0417	0.0274	0.0042	0.0108	0.0207	0.0149	0.0248	0.057	0	0	0	0	0	0	0	0	0	0.0028	0.0936	0.0489	0.0537	0.17	0.214	0.256	0.322	0.39	0.486	0.372
		0.0673	0.28053	0.3331	0.3651	0.4593	0.5644	0.5962	0.6781	0.7508	0.8872	0.0373	0.00373	0.0037	0.0053	0.0125	0.0247	0.0307	0.0334	0.0386	0.053	0	0	0	0	0	0	0	0	0	0.0036	0.0876	0.243	0.307	0.355	0.287	0.323	0.303	0.333	0.325	0.2956
		0.167	0.6176	0.6834	0.6782	0.6405	0.6663	0.6913	0.7221	0.713	0.74	0.0126	0.0433	0.061	0.0664	0.0673	0.0924	0.1124	0.1242	0.1499	0.1869	0.0014	0	0.0014	0.0014	0	0.0068	0.0028	0.0041	0.0241	0.0639	0.151	0.0823	0.101	0.151	0.134	0.1154	0.107	0.161	0.16	0.161
		0.0464	0.6259	0.6813	0.6819	0.7189	0.8078	0.8307	0.7988	0.841	0.843	0.0288	0.06	0.102	0.1162	0.1122	0.1041	0.1074	0.12	0.1592	0.1738	0.0035	0	0	0	0	0	0	0.0034	0	0.0389	0.0813	0.144	0.221	0.212	0.229	0.17	0.232	0.223	0.309	0.3712
		0.043	0.4095	0.5711	0.6073	0.6026	0.674	0.7236	0.7308	0.7121	0.7694	0.0086	0.0221	0.0331	0.0476	0.062	0.0782	0.0693	0.0723	0.0657	0.0718	0	0.0093	0	0	0	0	0	0.0088	0.027	0	0.0364	0.0926	0.239	0.227	0.167	0.198	0.266	0.23	0.234	0.351
Figure 3E	Colon
		IFNg+		IL17A+
		CD5hi	CD5lo	CD5hi	CD5lo
	Frequency	0.6105	0.1224	0.0148	0.0141
		0.5469	0.1408	0.0175	0.0415
		0.5295	0.1062	0.0246	0.0262
		0.3849	0.1088	0.0088	0.0603
		0.4356	0.1412	0.0379	0.1912
		0.3357	0.1409	0.0051	0.1205
	Lung
		IFNg+		IL17A+
		CD5hi	CD5lo	CD5hi	CD5lo
	Frequency	0.4865	0.0638	0.0146	0.0203
		0.4973	0.128	0.0317	0.067
		0.4954	0.0465	0.0547	0.0188
		0.3111	0.1954	0.0113	0.2214
		0.2305	0.0615	0.0078	0.1262
		0.3089	0.0499	0.0289	0.1168
	Spleen
		IFNg+		IL17A+
		CD5hi	CD5lo	CD5hi	CD5lo
	Frequency	0.4615	0.153	0.0133	0.0193
		0.3744	0.1844	0.0263	0.0257
		0.3774	0.1776	0.0162	0.0172
		0.4574	0.3852	0.00163	0.0061
		0.44	0.2406	0	0.0312
		0.3782	0.1325	0.0024	0.0077
Figure 3H	Colon
		CD5hi	CD5lo
	Value	7	1
		9	11
		10	2
		9	5
		6	6
		15	3
	Lung
		CD5hi	CD5lo
	Value	16	4
		12	5
		5	4
		4	5
		5	7
		9	4
Figure 4A	Colon
		MP	Naïve
	Cell number (x10^6)	0.0509758	8.61205
		7.9535	13.8428
		0.00151315	5.0489
		0.000447891	10.2627
		1.84583	8.8999
		8.52866
	Lung
		MP	Naïve
	Cell number (x10^6)	2.59716	2.64763
		3.55883	2.96406
		1.92272	2.48171
		1.85527	2.24312
		1.04366	3.05142
		2.80824
	Spleen
		MP	Naïve
	Cell number (x10^6)	5.78141	0.0887844
		1.64713	0.7789
		0.642046	6.97297
		2.1291	8.74109
		2.02892	6.17936
		3.83035
Figure 4D	Colon
		MP	Naïve
	Value	9	12
		9	16
		5	15
		1	18
		8	18
		5
	Lung
		MP	Naïve
	Value	14	12
		7	5
		14	6
		8	14
		6	4
		7
Figure 4E	Colon
		IFNg+		IL17A+
		MP	Naïve	MP	Naïve
	Frequency	0.0379	0.0414	0.0019	0.00064
		0.0771	0.0385	0.0016	0.00083
		0.0677	0.0478	0	0.0058
		0.039	0.0637	0.0042	0.00055
		0.0798	0.0642	0.0234	0.0019
		0.096		0.01
	Lung
		IFNg+		IL17A+
		MP	Naïve	MP	Naïve
	Frequency	0.0917	0.0279	0.0085	0.00021
		0.0332	0.024	0.0017	0.00038
		0.0642	0.0378	0.00093	0.0014
		0.0531	0.029	0.0024	0.00045
		0.0316	0.0505	0.0126	0.00027
		0.0277		0.0056
	Spleen
		IFNg+		IL17A+
		MP	Naïve	MP	Naïve
	Frequency	0.299	0.0715	0.003	0.00051
		0.232	0.104	0.0033	0.00037
		0.327	0.206	0.0029	0.0032
		0.16	0.0869	0.0046	0.00079
		0.224	0.213	0.0187	0.0015
		0.374		0.0248
Figure 4F	wk(s)	MP_1	MP_2	MP_3	MP_4	MP_5	MP_6	Naïve_1	Naïve_2	Naïve_3	Naïve_4	Naïve_5	Naïve_6
	0	1	1	1	1	1	1	1	1	1	1	1	1
	0.7	1.00812	0.992523	1.00246	1.00238	1.00049	1.03075	0.973726	0.986588	0.965672	0.981864	0.948822	1.03529
	1.3	1.00128	0.967477	1.0045	1.01144	1.02598	1.04638	1.00318	0.98501	0.941561	0.974811	0.952446	1.03904
	1.9	0.927778	0.991776	1.01106	1.00238	1.01029	1.01668	0.894108	0.832742	0.782182	0.859446	0.773098	1.03262
	2.2	0.878205	0.986916	1.01188	1.03243	1.02353	1.06983	0.806529	0.816963	0.78586	0.720907	0.721467	0.907487
	3	0.796581	0.942804	0.866503		1.02941	1.02606	0.75199	0.715582		0.781864	0.827446	0.614973
Figure 4G	Colon
		MP	Naïve
	Frequency	0.0028	0.0018
		0.0037	0.0029
		0.0131	0.0051
		0.0265	0.0019
		0.054	0.00093
		0.031	0.0013
			4.74e-05
	Lung
		MP	Naïve
	Frequency	0.0028	0.0027
		0.0031	0.0021
		0.0051	0.004
		0.0364	0.005
		0.0045	0.0051
		0.0071	0.0046
			0.004
	Spleen
		MP	Naïve
	Frequency	0.0074	0.0046
		0.0086	0.0048
		0.0126	0.0056
		0.0083	0.00086
		0.0153	0.0002
		0.0177	0.00073
			0.0022
Figure 4H		Control IgG	aTGFb mAb
	Frequency	0.0166	0.0215
		0.0445	0.0086
		0.0017	0.0029
		0.0623	0.0078
		0.0118	0.0019
		0.0035	0.002
		0.015	0.0086
		0.0666	0.0104
		0.0447	0.0103
			0.0016
			0.007
			0.0037
			0.005
Figure 4I	IFNg+
		Control IgG	aTGFb mAb
	Frequency	0.1385	0.1236
		0.1145	0.1071
		0.1042	0.1129
		0.1955	0.1857
		0.1454	0.206
		0.1726	0.10233
		0.1206	0.1796
		0.069	0.1129
		0.063	0.0927
			0.15255
			0.1299
			0.1174
			0.0618
	IL17A+
		Control IgG	aTGFb mAb
	Frequency	0.0434	0.0041
		0.0307	0.0047
		0.00086	0.00186
		0.0519	0.0071
		0.0342	0.0039
		0.0217	0.00133
		0.0399	0.0035
		0.0865	0.0141
		0.0752	0.0034
			0.00108
			0.0057
			0.0074
			0.0055
Figure 4J		Control IgG	aTGFb mAb
	Cell number (x10^6)	6.72189	5.06951
		4.55405	17.6667
		3.89504	9.43264
		1.10665	0.501276
		2.07753	1.88996
		2.80519	8.42712
		7.22574	4.26514
		2.76701	9.87467
		2.06897	5.57628
			7.48676
			4.77274
			8.8916
			10.3194
Figure 5A	Colon
		MP	MP + Treg
	Cell number(x10^6)	1.59488	0.366614
		1.2013	0.0953481
		0.981053	0.0535759
		3.11442	0.143142
	Lung
		MP	MP + Treg
	Cell number(x10^6)	2.27919	0.883851
		2.72528	0.558965
		2.56271	0.618695
		2.40585	0.946803
	Spleen
		MP	MP + Treg
	Cell number(x10^6)	2.18513	0.0608769
		3.4962	0.0707304
		6.75612	0.131739
		1.06289	0.0643365
Figure 5D	Colon
		MP	MP + Treg
	Value	10	2
		7	2
		14	0
		11	4
	Lung
		MP	MP + Treg
	Value	7	3
		10	1
		10	6
		11	5
Figure 5E	wk(s)	MP_1	MP_2	MP_3	MP_4	MP + Treg_1	MP + Treg_2	MP + Treg_3	MP + Treg_4
	0	1	1	1	1	1	1	1	1
	0.571429	0.999573	1.01405	1.00506	1.01237	1.01776	1.01921	0.988544	1.02025
	1	1.00939	0.973343	1.03114	0.996521	1.00217	1.01512	0.991914	1.0181
	1.57143	0.871532	1.00504	0.990658	1.01855	0.993113	0.992644	0.97372	1.03705
	2	0.878361	0.994236	0.976645	0.97758	0.990939	0.981201	0.978774	1.01896
	2.57143	0.899701	0.970821	0.903464	1.00077	0.992026	1.00082	0.989218	1.0461
	3	0.887751	0.960375	0.848968	1.00232	0.985864	0.984879	0.990229	1.04136
	3.57143	0.880922	0.925072	0.831452	1.01121	1.00326	1.00899	0.989892	1.09651
	4	0.919761	0.882205	0.793694	0.994202	0.99855	1.00613	0.989892	1.09479
Figure 5F	Colon
		Control	Foxp3-DTR
	Cell number (x10^6)	1.134	6.21133
		0.641372	3.8683
		0.580882	3.28874
		2.53622	2.39659
		1.50975	0.489366
		1.62227	5.17572
		0.642348	0.983893
		1.72593
	Lung
		Control	Foxp3-DTR
	Cell number (x10^6)	2.49608	5.65021
		1.83134	6.827
		5.82799	11.5609
		1.66326	8.87571
		3.60654	3.52709
		2.43913	2.76677
		1.89418	0.925111
		0.617824
	Spleen
		Control	Foxp3-DTR
	Cell number (x10^6)	1.1535	1.05217
		0.72227	1.66781
		1.12754	0.775624
		3.65664	1.77255
		1.62122	2.05462
		1.69181	2.12302
		2.15434	3.13329
		3.18214
Figure 5I	Colon
		Control	Foxp3-DTR
	Value	11	13
		8	14
		11	17
		16	15
		9	21
		13	16
		9	12
		9
	Lung
		Control	Foxp3-DTR
	Value	13	10
		5	2
		7	17
		7	21
		9	22
		7	21
		3	8
		9
Figure 5J	wk(s)	Control_1	Control_2	Control_3	Control_4	Control_5	Foxp3-DTR_1	Foxp3-DTR_2	Foxp3-DTR_3	Foxp3-DTR_4	Foxp3-DTR_5
	0	1	1	1	1	1	1	1	1	1	1
	0.428571	1.00245	1	0.969832	1.03873	1.00451	1.01538	1.01028	1.00638	1.01605	1.00541
	0.714286	0.997547	0.999514	0.978212	1.00805	0.994489	0.990676	0.990187	0.983808	1.00049	0.99065
	1	1.00981	1.00632	0.999441	1.03672	1.00601	0.985548	1.01262	0.988224	1.01702	1.02264
	1.42857	0.988714	0.971331	0.982123	1.03823	1.00551	0.952914	0.979439	0.949951	0.993677	0.997539
	1.85714	0.971541	0.937804	0.969274	1.02817	0.995992	0.933333	0.983645	0.935721	0.979572	0.963583
	2	0.970069	0.940233	0.976536	1.00302	0.991984	0.913753	0.980841	0.912169	0.966926	0.941929
	2.42857	0.923454	0.90379	0.950838	0.972334	0.997996	0.867599	0.945327	0.807164	0.921206	0.872539
	2.57143	0.902355	0.869776	0.926257	0.938129	0.980461	0.815851	0.941121	0.802748	0.889591	0.849409
	2.71429	0.910697	0.869776	0.93743	0.947686	0.991483	0.802797	0.959813	0.776742	0.891051	0.827264
	2.85714	0.914132	0.911079	0.92905	0.948692	0.983968	0.815851	0.958411	0.771344	0.915856	0.832677
	3	0.892542	0.922741	0.888827	0.943159	0.974449	0.808858	0.931776	0.768891	0.905156	0.815945
	3.14286	0.887144	0.919825	0.886034	0.960765	0.982465	0.811655	0.94486	0.76104	0.904183	0.815945
	3.28571	0.893523	0.948008	0.865363	0.983903	0.984469	0.834499	0.953738	0.779195	0.90856	0.819882
	3.42857	0.876349	0.915452	0.836872	0.95674	0.96493	0.793007	0.928505	0.73945	0.874027	0.813976
	3.57143	0.85476	0.909135	0.820112	0.951207	0.958417	0.760839	0.902336	0.747792	0.845331	0.786909
	3.71429	0.839058	0.935374	0.838547	0.988934	0.983968	0.742657	0.901402	0.7316	0.857004	0.721457
Figure 5K	Colon
		Control	Foxp3-DTR
	Cell number (x10^5)	3.89819	14.0058
		3.82062	2.55824
		8.87707	3.73715
		8.052	11.9136
		7.3416	4.9984
		7.3764	3.9909
	Lung
		Control	Foxp3-DTR
	Cell number (x10^7)	0.312442	0.00911489
		0.46029	0.603562
		2.31556	1.37723
		0.7566	1.34496
		0.8514	1.1844
		0.6606	0.6345
	Spleen
		Control	Foxp3-DTR
	Cell number (x10^6)	1.5197	2.85601
		1.84734	2.35327
		12.9623	2.6712
		7.3255	7.701
		4.7815	4.956
		8.74	0.9964
Figure 5L	wk(s)	Control_1	Control_2	Control_3	Control_4	Control_5	Control_6	Foxp3-DTR_1	Foxp3-DTR_2	Foxp3-DTR_3	Foxp3-DTR_4	Foxp3-DTR_5	Foxp3-DTR_6
	0.142857	1	1	1	1	1	1	1	1	1	1	1	1
	0.285714	1.00342	0.978672	0.987542	1.00039	1.01153	1.00453	1.00049	1.01198	1.00963	1.01975	0.99313	0.96134
	0.714286	0.982885	0.972233	0.963105	0.96965	0.99856	0.96655	1.01175	1.01447	1.01514	0.9763	0.97976	0.94763
	1	0.966259	0.959759	0.959272	0.92353	1.00216	0.94042	0.985309	0.993014	0.99633	0.95081	0.97595	0.91951
	1.14286	0.924205	0.827767	0.89746	0.88885	0.95461	0.93624	0.977963	0.986527	0.958716	0.86176	0.94769	0.90123
	1.71429	0.830807	0.768209	0.824629	0.84864	0.9366	0.89686	0.956905	0.793912	0.78578	0.76661	0.87285	0.84253
	2	0.855257	0.736419	0.85769	0.82775	0.86455	0.82265	0.928012	0.709082	0.793578	0.7684	0.85872	0.73814
Figure 6D		Tbet(-) Rorgt(-)	Tbet(+) Rorgt(-)	Tbet(-) Rorgt(+)
	Cell number (x10^5)	5.64251	4.91939	0.39881
		4.44479	3.51948	0.302378
		7.94497	6.91679	0.713489
		5.63753	5.10654	0.553586
		7.81222	7.52466	0.632646
Figure 6E	CCR7
		Tbet(-) Rorgt(-)	Tbet(+) Rorgt(-)
	dMFI	54	37.2
		55	51.4
		56.5	33.4
		68.1	41.1
	CD27
		Tbet(-) Rorgt(-)	Tbet(+) Rorgt(-)
	dMFI (x10^2)	6.92	5.8
		6.13	4.91
		7.14	6.46
		6.35	5.24
	TCF1
		Tbet(-) Rorgt(-)	Tbet(+) Rorgt(-)
	dMFI (x10^3)	1.236	0.688
		1.205	0.593
		1.089	0.352
		1.148	0.517
Figure 6F		Tbet(-) Rorgt(-)	Tbet(+) Rorgt(-)
	Frequency	0.417	0.369
		0.435	0.357
		0.456	0.379
		0.431	0.291
		0.524	0.448
		0.476	0.481
Figure 6G		Tbet(-) Rorgt(-)	Tbet(+) Rorgt(-)	Tbet(-) Rorgt(+)
	Cell number (x10^3)	2.39142	0.213039	0.0319032
		1.90277	1.18221	0.0371196
		5.55318	1.76058	0.024208
		1.02474	1.61915	0.0416891
		4.90746	2.01619	0.065106
Figure 6H		Tbet(+) MP	Tbet(-) MP	Naïve	pTreg	tTreg
	Value	0.632979	0.687663	0.73096	0.688951	0.723788
		0.617243	0.690258	0.723207	0.678034	0.706887
		0.621492	0.663546	0.7294	0.694946	0.706991
Figure 6I		Tbet(+) MP	Tbet(-) MP	Naïve	pTreg	tTreg
	Frequency	0.382675	0.168465	0	0.0222251	0.00904823
		0.442333	0.180603	0	0.0160722	0.0422457
		0.380968	0.180493	0	0.0131349	0.0270173
Figure 6K	Vb13-02
		Tbet(+) MP	Tbet(-) MP	Naïve	pTreg	tTreg
	Frequency	0.177756	0.132264	0.111043	0.117446	0.107813
		0.214016	0.140145	0.112982	0.11212	0.109728
		0.205584	0.121835	0.112525	0.10236	0.107515
		0.147285	0.11095	0.106813	0.105912	0.0921922
		0.147254	0.109354	0.107402	0.106121	0.0932132
		0.149798	0.111203	0.110761	0.10712	0.0948829
					0.103968	0.0956135
					0.10367	0.0944959
						0.0924326
						0.0950394
	Vb20-01
		Tbet(+) MP	Tbet(-) MP	Naïve	pTreg	tTreg
	Frequency	0.0575522	0.0543933	0.0447147	0.0482706	0.0442059
		0.0638723	0.0505304	0.0469042	0.0442578	0.0450646
		0.0627596	0.0511406	0.0443144	0.052078	0.0443735
		0.0530371	0.0453789	0.0430329	0.0457087	0.0338113
		0.0517664	0.0436658	0.0427114	0.0453168	0.0348799
		0.0513713	0.0471785	0.0407236	0.047076	0.0347546
					0.0471614	0.0350194
					0.0463385	0.0355716
						0.0369783
						0.0358386
	Vb12-01
		Tbet(+) MP	Tbet(-) MP	Naïve	pTreg	tTreg
	Frequency	0.0155415	0.016504	0.0128631	0.0193843	0.0512609
		0.0148592	0.0184255	0.0174791	0.024739	0.051982
		0.0129211	0.0155427	0.0128279	0.0164187	0.046653
		0.0234725	0.0137512	0.0149654	0.0179686	0.0728764
		0.0220357	0.016422	0.0123622	0.0184853	0.0741266
		0.023667	0.0144527	0.0157395	0.0138919	0.0834897
					0.0134392	0.0821482
					0.0165119	0.0616928
						0.0567918
						0.0724677
	Vb12-02
		Tbet(+) MP	Tbet(-) MP	Naïve	pTreg	tTreg
	Frequency	0.0131132	0.0144119	0.0124256	0.0165336	0.0360252
		0.0141938	0.0156337	0.0168786	0.0220154	0.0380794
		0.0115367	0.0125345	0.0106227	0.0156491	0.033774
		0.0145135	0.0116523	0.0117096	0.0153629	0.048775
		0.0146905	0.016649	0.0105654	0.0165379	0.0468523
		0.0175414	0.0140845	0.013199	0.0112272	0.0561944
					0.0121627	0.0555801
					0.0159863	0.040032
						0.0389452
						0.0438628
Figure 6L	F
		Tbet(+) MP	Tbet(-) MP	Naïve	pTreg	tTreg
	Frequency	0.0129771	0.0126901	0.0121139	0.0129782	0.0125806
		0.0123965	0.00980936	0.0122172	0.010416	0.0122266
		0.00994522	0.0106635	0.0114951	0.0122941	0.0128843
		0.0142637	0.0117586	0.0126933	0.0128414	0.0153905
		0.0131691	0.0126842	0.0122062	0.0125482	0.0143203
		0.0131805	0.0123315	0.0125887	0.0121676	0.0134079
					0.0122279	0.0136517
					0.0134779	0.0147571
						0.0144974
						0.0137394
	L
		Tbet(+) MP	Tbet(-) MP	Naïve	pTreg	tTreg
	Frequency	0.0702917	0.0761519	0.076465	0.0804826	0.0872002
		0.0648045	0.0775423	0.0754385	0.0840845	0.0887308
		0.0653624	0.0834134	0.0769394	0.080721	0.0878638
		0.0770045	0.0785472	0.0743399	0.0835511	0.0961243
		0.0783317	0.0825767	0.0739855	0.0808153	0.0959931
		0.0792168	0.0808714	0.0753208	0.0789626	0.0924184
					0.0780696	0.0928574
					0.0782316	0.0893762
						0.0898046
						0.0902582
	W
		Tbet(+) MP	Tbet(-) MP	Naïve	pTreg	tTreg
	Frequency	0.0306125	0.0284922	0.0232631	0.0276871	0.0327939
		0.0367545	0.0266352	0.0232245	0.0306428	0.0327308
		0.0399544	0.0258772	0.0238697	0.0283545	0.0326385
		0.035141	0.0273091	0.0218987	0.0257403	0.0299572
		0.0369525	0.027568	0.0226806	0.0251075	0.0306869
		0.0387511	0.0281501	0.022328	0.0251447	0.0298803
					0.0236971	0.0298214
					0.0246937	0.028857
						0.0287225
						0.0297219
	Y
		Tbet(+) MP	Tbet(-) MP	Naïve	pTreg	tTreg
	Frequency	0.00974829	0.0120786	0.0118853	0.0117818	0.0118781
		0.0132157	0.0120717	0.011603	0.0111703	0.0114979
		0.0162218	0.0116603	0.0117096	0.0112934	0.0118136
		0.020482	0.01157	0.0127495	0.0112105	0.0126873
		0.0175874	0.01283	0.01264	0.0107804	0.0132492
		0.0143524	0.0125198	0.0128778	0.0117663	0.0126932
					0.011384	0.0130852
					0.0110597	0.013293
						0.0127305
						0.0132873
Figure 6M		Naïve	Tbet(-) Rorgt(-)	Tbet(+) Rorgt(-)	Treg
	MFI (x10^4)	1.3507	1.9644	2.2299	2.0955
		1.3477	1.9916	2.2581	2.1134
		1.4842	1.964	2.1378	2.2621
		1.5337	2.1578	2.4281	2.3858
		1.5409	1.9782	2.1589	2.3953
		1.5462	1.9932	2.1791	2.3224
Figure 7A		Colon		Lung		Spleen
		Tbet(-) Rorgt(-)	Tbet(+) Rorgt(-)	Tbet(-) Rorgt(-)	Tbet(+) Rorgt(-)	Tbet(-) Rorgt(-)	Tbet(+) Rorgt(-)
	Cell number (x10^6)	3.09568	0.646524	0.244759	1.14624	3.32014	2.57428
		4.37324	1.39499	1.96648	0.731334	4.09145	2.1091
		2.50932	0.583125	2.25031	1.03829	3.2277	1.51303
		3.2794	1.54328	1.40217	1.44505	1.90714	1.96976
		3.06233	3.7218	2.1919	3.79814	1.6031	1.77159
			1.53145		3.43309		1.58521
Figure 7B	Tbet+
		Tbet(-) Rorgt(-)	Tbet(+) Rorgt(-)
	Frequency	0.8215	0.9224
		0.7612	0.9414
		0.8203	0.91492
		0.7746	0.8942
		0.7737	0.8852
			0.8809
	Rorgt+
		Tbet(-) Rorgt(-)	Tbet(+) Rorgt(-)
	Frequency	0.0402	0.00152
		0.0338	0.0134
		0.0221	0.00138
		0.024	0.01508
		0.0087	0.0048
			0.0073
Figure 7C		Tbet(-) Rorgt(-)	Tbet(+) Rorgt(-)
	Frequency	0.0696	0.0082
		0.0397	0.0285
		0.0389	0.0031
		0.0339	0.0058
		0.0116	0.0025
			0.0108
Figure 7E		Colon			Lung			Spleen
		Tbet(-) Rorgt(-)	Tbet(+) Rorgt(-)	Naïve	Tbet(-) Rorgt(-)	Tbet(+) Rorgt(-)	Naïve	Tbet(-) Rorgt(-)	Tbet(+) Rorgt(-)	Naïve
	Cell number (x10^3)	0.330037	0.051761	0.0100349	0.470988	0.302174	0.0814936	3.08777	2.25352	0.0419114
		0.588475	0.185993	0.0461535	1.38927	0.103089	0.0240002	1.84488	2.82115	0.00974806
		0.0483419	0.0333331	0.0105764	0.565994	0.0901836	0	1.19183	3.6567	0.104382
								6.04808	2.25751	0.0696993
								4.03679	3.22264	0.0550501
								2.96673	2.44591	0.0595654
Figure 7F	Tbet+
		Tbet(-) Rorgt(-)	Tbet(+) Rorgt(-)
	Frequency	0.0405	0.56
		0.358	0.648
		0.0993	0.6874
		0.0728	0.9262
		0.1281	0.9287
		0.0409	0.8629
	Rorgt+
		Tbet(-) Rorgt(-)	Tbet(+) Rorgt(-)
	Frequency	0.0495	0
		0.297	0
		0.0496	0.0034
		0.122	0.0142
		0.0953	0.0097
		0.0636	0.0039
Figure 7G		Tbet(-) Rorgt(-)	Tbet(+) Rorgt(-)
	Frequency	0.0123	0
		0.0081	0
		0.0123	0.0033
		0.0023	0
		0.0042	0
		0.0044	0.0019
Figure 7I		Tbet(-) Rorgt(-)	Tbet(+) Rorgt(-)	Naïve
	Cell number (x10^3)	1.00717	0.950203	0.785482
		1.19093	0.395738	1.68247
		1.45727	0.561441	1.40595
		2.737	0.538861	0.717
			0.648
Figure 7J	Tbet+
		Tbet(-) Rorgt(-)	Tbet(+) Rorgt(-)	Naïve
	Frequency	0.32	0.6802	0.5765
		0.2219	0.65	0.6291
		0.344	0.511	0.5871
		0.375	0.6466	0.53
			0.3362
	Rorgt+
		Tbet(-) Rorgt(-)	Tbet(+) Rorgt(-)	Naïve
	Frequency	0.304	0.0432	0.1022
		0.377	0	0.1471
		0.344	0.0745	0.0582
		0.235	0.0392	0.346
			0.1092
Figure 7K		Tbet(-) Rorgt(-)	Tbet(+) Rorgt(-)	Naïve
	Frequency	0.159	0.0563	0.068
		0.262	0.0769	0.0366
		0.179	0.05	0.0653
		0.116	0.133	0.069
			0.0469
Figure S1		CD45RBhi			CD45RBlo
		Naïve	MP	Treg	Naïve	MP	Treg
	Frequency	0.865605	0.034547	0.0316	0.283513	0.198849	0.434
		0.887656	0.020328	0.0291	0.186732	0.230698	0.497
		0.88852	0.027839	0.0263	0.211578	0.250242	0.457
Figure S2		Blood	Lung
	Frequency	0.0143	0.814
		0	0.836
		0.003	0.7
		0.0088	0.957
Figure S3A	wk	Control_1	Control_2	Control_3	MP_1	MP_2	MP_3	MP_4	MP_5
	0	0	0	0	0	0	0	0	0
	0.428571	0	0	0	0	0	0	1	1
	1	0	0	0	0	1	0	1	3
	1.42857	0	0	0	3	0	0	4	4
	2	0	0	0	4	0	1	6	4
	2.42857	0	0	0	7	2	9	9	4
	3	0	0	0	6	3	10	9	4
	3.42857	0	0	1	10	5	8	9	4
	4	1	0	1	4	6	11	9	4
Figure S3B		Control	MP
	Value	98.7	97.3
		99.5	87.8
		99.8	99
		99.6	83.6
		99.4
		99.3
		99.7
Figure S3C		Control	MP
	Value	17.2	78.4
		15.3	53.4
		21	26.8
		17.3	27.9
		18.7	25.1
Figure S3D	AST
		Control	MP
	Value	52	196
		69	182
		47	224
		53	76
		57	109
	ALT
		Control	MP
	Value	24	50
		33	25
		24	56
		27	37
		31	43
Figure S4A	Colon
		WT	Il17a-/-
	Cell number (10^6)	4.16543	1.23535
		1.11447	0.667629
		2.02959	2.03484
	Lung
		WT	Il17a-/-
	Cell number (10^5)	4.22097	3.32475
		2.15197	2.98463
		6.34187	3.22914
	Spleen
		WT	Il17a-/-
	Cell number (10^5)	6.62399	10.1158
		3.70602	9.71386
		10.5887	12.1829
Figure S4D	Colon
		WT	Il17a-/-
	Value	10	4
		12	4
		16	13
		6	8
		7	10
		12	9
	Lung
		WT	Il17a-/-
	Value	4	7
		4	5
		13	8
		8	9
		13	13
		13	16
Figure S4E	IFNg+
		Control IgG	aIL12/23 mAb
	Cell number (x10^5)	10.7852	1.03541
		3.9518	1.87666
		10.1527	1.87078
		3.56505	0.785629
		3.43589	1.00422
		1.46814	1.93164
	IL17A+
		Control IgG	aIL12/23 mAb
	Cell number (x10^5)	1.22717	0.210519
		0.851007	0.745465
		2.49483	0.789848
		2.32076	0.50178
		0.518087	0.349784
		0.527046	0.350523
	Foxp3+
		Control IgG	aIL12/23 mAb
	Cell number (x10^5)	1.3794	0.502094
		0.865368	0.490921
		1.6571	0.512538
		3.23255	0.796638
		0.679732	1.0596
		0.60384	0.65415
Figure S5A	Colon
		Control IgG	aIFNg mAb
	Cell number (x10^6)	1.25775	0.264
		2.1812	0.5488
		0.5555	0.338
	Lung
		Control IgG	aIFNg mAb
	Cell number (x10^6)	5.44	1.0637
		2.688	5.418
		2.22	9.78
	Spleen
		Control IgG	aIFNg mAb
	Cell number (x10^6)	1.683	0.19055
		1.8095	0.21754
		2.37094	0.11
Figure S5D	Colon
		Control IgG	aIFNg mAb
	Value	7	7
		10	5
		10	5
	Lung
		Control IgG	aIFNg mAb
	Value	13	9
		13	14
		9	13
Figure S7		Tbet(-) Rorgt(-)	Tbet(+) Rorgt(-)
	Frequency	0.976	0.844
		0.969	0.809
		0.946	0.662
Figure S8	Tbet(-) Rorgt(-)
		Colon		Lung		Spleen
		-	+ CD4 T cells	-	+ CD4 T cells	-	+ CD4 T cells
	Cell number (x10^6)	0.615675	0.0326053	1.17436	0.0603062	0.280246	0.0106885
		1.12834	0.0345815	2.24124	0.0854497	0.191676	0.0132265
		2.13394	0.0404341	1.42555	0.0238304	0.113091	0.00650686
	Tbet(+) Rorgt(-)
		Colon		Lung		Spleen
		-	+ CD4 T cells	-	+ CD4 T cells	-	+ CD4 T cells
	Cell number (x10^6)	0.386535	0.12789	0.752405	0.0176227	0.422048	0.0206672
		0.8533	0.0173881	0.432405	0.00747887	0.256675	0.00647259
		0.672605	0.0462783	1.52968	0.131968	0.214311	0.0174584
